# Supplementary material for: POLD2 is activated by E2F1 to promote triple-negative breast cancer proliferation
Source: Front Oncol. 2022 Sep 2;12:981329. doi: 10.3389/fonc.2022.981329 (PMC9479206; doi:10.3389/fonc.2022.981329)
Supplement: Supplementary file 2 [file Table_1.xlsx]

## Sheet: Figure 1
Figure 1A				Figure 1B				Figure 1C													Figure 1D
	Normal	TNBC			MCF-10A	MDA-MB-231	SUM-159														Days	POLD2-low	POLD2-high
POLD2-gene expression	11.38	12.97		Relative mRNA expression of POLD2	1.01396	2.5359	2.62533														410	0
	11.31	12.7			1.04972	3.53694	2.25402														499	0
	11.15	12.48			1.31951	3.34614	3.39286														1034	0
	11.14	12.43			0.712025	3.36942	3.53694														30	0
	11.07	12.41																			477	0
	11	12.34																			1534	0
	10.97	12.32																			1694	1
	10.91	12.3																			1793	1
	10.86	12.29																			501	0
	10.86	12.23																			366	0
	10.85	12.21																			722	0
	10.83	12.18																			3261	0
	10.8	12.1																			996	0
	10.78	12.07																			3342	0
	10.78	12.03																			584	0
	10.74	11.97																			3247	0
	10.74	11.97																			2278	0
	10.63	11.97																			972	0
	10.57	11.92																			611	0
	10.57	11.88																			1871	0
	10.54	11.87																			644	0
	10.53	11.86																			694	0
	10.49	11.85																			2281	0
	10.46	11.81																			532	0
	10.46	11.76																			1085	0
	10.44	11.76																			1587	0
	10.43	11.75																			2558	0
	10.43	11.73																			227	0
	10.42	11.68																			1152	1
	10.41	11.68																			2654	0
	10.41	11.66																			607	0
	10.41	11.62																			754	1
	10.4	11.62																			586	0
	10.39	11.61																			2854	1
	10.39	11.59																			397	0
	10.39	11.5																			967	1
	10.37	11.5																			1034	1
	10.37	11.48																			2222	0
	10.35	11.41																			313	0
	10.35	11.38																			3248	0
	10.35	11.37																			24	0
	10.35	11.36																			1683	0
	10.34	11.35																			1604	0
	10.34	11.33																			2155	0
	10.34	11.33																			52	0
	10.34	11.33																			304	0
	10.31	11.32																			441	0
	10.3	11.31																			149	0
	10.29	11.28																			2193	0
	10.28	11.27																			1027	0
	10.28	11.25																			701	0
	10.27	11.25																			439	0
	10.27	11.23																			635	0
	10.27	11.21																			488	0
	10.27	11.18																			525	0
	10.26	11.18																			1935	0
	10.25	11.15																			440	0
	10.25	11.15																			789	0
	10.25	11.14																			1203	0
	10.24	11.12																			426	1
	10.24	11.08																			394	0
	10.23	11.08																			170	0
	10.21	11.07																			3364	0
	10.2	11.03																			760	0
	10.2	11.01																			385	0
	10.19	11.01																			10	0
	10.18	11.01																			709	0
	10.18	11.01																			1093	1
	10.17	10.98																			1005	0
	10.17	10.93																			819	0
	10.17	10.9																			1742	0
	10.16	10.89																			533	0
	10.15	10.85																			1140	0
	10.15	10.84																			4052	0
	10.13	10.84																			3472	1
	10.12	10.84																			1439	1
	10.12	10.83																			1842	0
	10.09	10.82																			1026	0
	10.09	10.82																			907	0
	10.08	10.81																			16	0
	10.08	10.76																			524	1
	10.07	10.75																			215	0
	10.07	10.74																			255	1
	10.07	10.74																			858	0
	10.06	10.73																			266	0
	10.05	10.71																			1309	0
	10.02	10.7																			2965	1
	10.02	10.66																			3286	0
	10.02	10.65																			411	0
	10.01	10.65																			376	0
	9.988	10.55																			554	0
	9.965	10.52																			134	0
	9.952	10.47																			431	0
	9.937	10.46																			3506	0
	9.929	10.46																			450	0
	9.92	10.45																			1434	0
	9.919	10.45																			1174	0
	9.877	10.42																			1	0
	9.874	10.41																			584	0
	9.867	10.35																			1572	0
	9.862	10.3																			1836	0
	9.859	10.29																			239	1
	9.838	10.21																			5	0
	9.831	10.2																			413	0
	9.821	10.17																			2513	0
	9.76	10.16																			2048	0
	9.723	10.14																			1556		1
	9.71	10.1																			322		1
	9.7	10.07																			608		0
	9.645	10.05																			79		0
	9.638	9.988																			2770		0
	9.6	9.944																			10		0
	9.556	9.912																			10		0
	9.316	9.777																			446		1
		9.614																			285		0
		9.384																			2406		0
		9.276																			1556		1

## Sheet: Figure 2
Figure 2A					Figure 2C													Figure 2D
	shCtrl	shPOLD2-1	shPOLD2-2
Relative mRNA expression of POLD2	1.03168	0.37566	0.142595
	0.776469	0.202711	0.241484
	1.09051	0.178934	0.19751
	1.14472	0.201311	0.0896222
Figure 2B
	shCtrl	shPOLD2-1	shPOLD2-2
Relative mRNA expression of POLD2	0.967612	0.249135	0.362864
	0.928195	0.276433	0.172839
	1.24186	0.153361	0.284697
	0.896577	0.396392	0.292701
Figure 2E
	0h			24h			36h			48h			60h			72h
shCtrl	0.278	0.291	0.272	0.582	0.691	0.494	0.703	0.917	0.84	1.007	1.293	1.031	1.442	1.695	1.618	2.21	2.388	2.487
shPOLD2-1	0.223	0.245	0.279	0.39	0.306	0.351	0.521	0.464	0.43	0.659	0.641	0.616	0.966	0.921	0.821	1.215	1.308	1.246
shPOLD2-2	0.389	0.208	0.287	0.377	0.359	0.389	0.536	0.449	0.428	0.654	0.64	0.615	0.818	0.804	0.867	1.241	1.055	1.287
Figure 2F
	0h			24h			36h			48h			60h			72h
shCtrl	0.285	0.215	0.294	0.535	0.506	0.654	0.754	0.903	0.761	1.148	1.476	1.259	1.923	1.7	1.975	2.192	2.344	2.423
shPOLD2-1	0.226	0.244	0.273	0.463	0.384	0.343	0.53	0.517	0.538	0.653	0.803	0.849	1.017	1.32	1.244	1.304	1.436	1.664
shPOLD2-2	0.33	0.218	0.233	0.398	0.435	0.401	0.571	0.505	0.501	0.745	0.538	0.822	1.178	0.923	1.145	1.423	1.49	1.281
	Figure 2G													Figure 2H
	MDA-MB-231														MDA-MB-231
	shCtrl				shPOLD2-1				shPOLD2-2						shCtrl	shPOLD2-1	shPOLD2-2
														Number of colonies	87	37	32
															115	47	33
															100	57	56
	Figure 2I													Figure 2J
	SUM-159														SUM-159
	shCtrl				shPOLD2-1				shPOLD2-2						shCtrl	shPOLD2-1	shPOLD2-2
														Number of colonies	62	30	37
															51	34	30
															70	31	25
	Figure 2K																Figure 2L
	MDA-MB-231																	MDA-MB-231
	shCtrl					shPOLD2-1					shPOLD2-2							shCtrl	shPOLD2-1	shPOLD2-2
EDU																	Relative EDU positive cells(%)	85.491	46.2421	29.8661
																		103.732	43.8082	41.2689
																		110.777	49.2425	48.6211
Hoechst
Merge
	Figure 2M																Figure 2N
	SUM-159																	SUM-159
	shCtrl					shPOLD2-1					shPOLD2-2							shCtrl	shPOLD2-1	shPOLD2-2
EDU																	Relative EDU positive cells(%)	90.3273	33.1313	22.9334
																		114.595	42.593	24.4679
																		95.0772	27.1693	18.5366
Hoechst
Merge

## Sheet: Figure 3
Figure 3B					Figure 3E
Samples	POLD2 expression	E2F1 expression				PGL3-basic	POLD2-WT	POLD2-MUT 1	POLD2-MUT 2	POLD2-WT+E2F1	POLD2-MUT 1+E2F1	POLD2-MUT 2+E2F1
TCGA-A1-A0SK-01	10.75	10.92			Relative luciferase activity	1	13.998	13.7387	17.7249	40.8392	29.5367	22.4382
TCGA-A1-A0SP-01	11.92	10.91				1.24306	16.1112	19.7586	17.5932	47.401	24.8309	28.2501
TCGA-A2-A04U-01	10.66	11.15				0.832352	23.1543	20.5167	18.9216	37.7436	23.5096	27.1329
TCGA-A2-A0CM-01	10.71	9.576
TCGA-A2-A0D0-01	12.18	10.53
TCGA-A2-A0D2-01	11.01	10.35			Figure 3F					Figure 3G
TCGA-A2-A0SX-01	9.944	8.839			Binding site I					Binding site II
TCGA-A2-A0T0-01	11.33	9.359				IgG	Chip E2F1				IgG	Chip E2F1
TCGA-A2-A0T2-01	11.59	8.111			Ctrl/231	1.19127	12.1468			Ctrl/231	1.65864	6.63456
TCGA-A2-A0YE-01	11.75	9.506				0.974342	17.7839				0.535887	8.75435
TCGA-A2-A1G6-01	10.07	4.791				0.884234	17.9076				1.23971	5.85634
TCGA-A2-A3XT-01	12.32	10.44				0.974342	21.7433				0.907519	8.22491
TCGA-A2-A3XX-01	11.36	10.25			E2F1/231	1.10765	34.9568			E2F1/231	0.639493	16.0555
TCGA-A2-A3XY-01	11.27	9.283				0.991373	43.6376				1.71119	20.182
TCGA-A7-A0DA-01	10.47	7.884				1.05519	50.8262				1.58557	20.7494
TCGA-A7-A26G-01	10.14	7.936				0.86304	33.5328				0.576343	23.8348
TCGA-A7-A4SE-01	10.45	10.36
TCGA-A7-A6VV-01	10.82	9.718
TCGA-A7-A6VW-01	12.48	10.06			Figure 3H					Figure 3I
TCGA-A7-A6VY-01	11.62	9.969				shCtrl	shE2F1-1	shE2F1-2			shCtrl	shE2F1-1	shE2F1-2
TCGA-A8-A07C-01	9.614	9.795			Relative mRNA expression of E2F1	1.01572	0.014082	0.00508337		Relative mRNA expression of E2F1	1.17487	0.151774	0.253929
TCGA-A8-A07O-01	10.89	10.26				1.02278	0.0934281	0.00814426			0.848214	0.258816	0.177083
TCGA-A8-A08R-01	9.777	9.694				1.2079	0.0321286	0.00193963			0.902814	0.0638133	0.0596431
TCGA-A8-A09X-01	11.15	9.459				0.796916	0.0780207	0.0518325			1.11149	0.203063	0.0491215
TCGA-AC-A2BK-01	10.81	9.271			Relative mRNA expression of POLD2	0.829319	0.310464	0.551908		Relative mRNA expression of POLD2	0.788674	0.166662	0.239401
TCGA-AC-A2QH-01	11.28	9.355				1.18921	0.337392	0.591521			1.14671	0.20805	0.296787
TCGA-AC-A2QJ-01	12.43	9.697				1.01396	0.728247	0.40402			0.845279	0.556711	0.565461
TCGA-AC-A6IW-01	12.07	9.488				1	0.575345	0.219531			1.30812	0.345079	0.30093
TCGA-AC-A7VC-01	11.88	10.19
TCGA-AN-A04D-01	10.85	10.94
TCGA-AN-A0AL-01	10.65	9.819			Figure 3J
TCGA-AN-A0AR-01	12.34	10.03
TCGA-AN-A0AT-01	12.41	9.869
TCGA-AN-A0G0-01	11.48	9.51
TCGA-AN-A0XU-01	11.25	9.385
TCGA-AO-A03U-01	10.05	6.532
TCGA-AO-A0J4-01	10.52	9.186
TCGA-AO-A0J6-01	11.33	9.892
TCGA-AO-A0JL-01	10.84	9.607
TCGA-AO-A124-01	11.81	10.16
TCGA-AO-A128-01	10.82	9.11
TCGA-AO-A129-01	11.68	10.04
TCGA-AO-A12F-01	11.37	10.2
TCGA-AO-A1KR-01	12.1	10.14
TCGA-AQ-A04J-01	11.31	8.537
TCGA-AR-A0TS-01	10.55	9.828
TCGA-AR-A0TU-01	11.25	10.14
TCGA-AR-A0U1-01	11.33	8.69
TCGA-AR-A0U4-01	10.16	9.472
TCGA-AR-A1AR-01	11.5	7.744
TCGA-AR-A1AY-01	11.38	9.406
TCGA-AR-A256-01	10.74	9.759			Figure 3K
TCGA-AR-A2LR-01	11.32	8.304
TCGA-AR-A5QQ-01	12.23	9.467
TCGA-B6-A3ZX-01	10.65	8.997
TCGA-B6-A400-01	11.5	9.109
TCGA-B6-A402-01	10.46	10.24
TCGA-BH-A0B3-01	11.14	9.254
TCGA-BH-A0B9-01	11.97	10.35
TCGA-BH-A0BG-01	10.42	8.484
TCGA-BH-A0BL-01	10.3	9.114
TCGA-BH-A0E0-01	11.76	10.08
TCGA-BH-A0RX-01	11.18	9.41
TCGA-BH-A0WA-01	11.01	8.782
TCGA-BH-A18G-01	10.93	8.713
TCGA-BH-A18V-01	12.21	9.163
TCGA-BH-A18V-06	12.97	8.869
TCGA-BH-A1EW-01	9.988	7.848
TCGA-BH-A1F6-01	11.66	9.195
TCGA-BH-A1FC-01	11.35	9.747
TCGA-BH-A42U-01	11.18	7.558
TCGA-C8-A12V-01	11.23	9.502
TCGA-C8-A131-01	11.68	9.019
TCGA-C8-A1HJ-01	12.03	9.177
TCGA-C8-A26X-01	11.73	8.831
TCGA-C8-A26Y-01	11.15	10.29
TCGA-C8-A27B-01	11.01	8.896
TCGA-C8-A3M7-01	10.76	7.904
TCGA-D8-A13Z-01	11.01	9.08
TCGA-D8-A143-01	11.76	9.211
TCGA-D8-A147-01	10.21	9.05
TCGA-D8-A1JF-01	10.1	7.085
TCGA-D8-A1JL-01	10.41	7.687
TCGA-D8-A1XK-01	10.9	9.754
TCGA-D8-A1XQ-01	9.384	9.107
TCGA-D8-A27F-01	11.03	9.597
TCGA-D8-A27H-01	10.74	9.377
TCGA-D8-A27M-01	9.276	8.487
TCGA-E2-A14N-01	11.86	8.314
TCGA-E2-A14R-01	11.87	10.59
TCGA-E2-A14X-01	10.35	8.737
TCGA-E2-A150-01	11.08	8.602
TCGA-E2-A158-01	11.85	7.977
TCGA-E2-A1L7-01	11.97	10.1
TCGA-E2-A1LH-01	10.29	8.593
TCGA-E2-A1LL-01	11.62	9.506
TCGA-E2-A1LS-01	10.84	6.341
TCGA-E9-A5FL-01	10.83	8.538
TCGA-EW-A1OV-01	11.12	8.865
TCGA-EW-A1OW-01	10.45	9.04
TCGA-EW-A1P4-01	11.41	9.344
TCGA-EW-A1P8-01	11.97	9.658
TCGA-EW-A1PB-01	12.29	9.816
TCGA-EW-A1PH-01	10.7	9.028
TCGA-EW-A3U0-01	10.46	9.776
TCGA-EW-A6SB-01	11.21	9.018
TCGA-GI-A2C9-01	10.2	8.461
TCGA-GM-A2DB-01	12.7	9.239
TCGA-GM-A2DF-01	10.84	8.525
TCGA-GM-A2DH-01	10.98	10.94
TCGA-HN-A2NL-01	12.3	10.65
TCGA-LL-A441-01	10.17	8.998
TCGA-LL-A5YO-01	11.08	9.843
TCGA-LL-A73Y-01	9.912	8.098
TCGA-OL-A6VO-01	11.61	9.462
TCGA-S3-AA10-01	10.73	10.27
TCGA-S3-AA15-01	11.07	8.644

## Sheet: Figure 4
Figure 4A
Figure 4B
Figure 4C
		0h			24h			36h			48h			60h			72h
	shCtrl	0.213	0.247	0.17	0.439	0.319	0.572	0.772	0.603	0.81	1.102	1.341	1.223	2.049	1.546	1.855	2.11	2.742	2.606
	shE2F1-1	0.108	0.209	0.259	0.438	0.153	0.477	0.329	0.532	0.578	0.607	0.764	0.721	1.154	0.832	0.966	1.539	1.52	1.37
	shE2F1-2	0.135	0.294	0.212	0.432	0.411	0.191	0.526	0.243	0.517	0.659	0.458	0.692	0.954	0.949	0.775	1.42	1.543	1.194
POLD2 rescue	shE2F1-1	0.191	0.13	0.331	0.459	0.241	0.372	0.401	0.593	0.615	0.753	1.088	0.99	1.173	1.491	1.474	2.136	1.844	2.009
	shE2F1-2	0.185	0.213	0.226	0.435	0.21	0.361	0.432	0.574	0.689	0.997	0.706	0.813	1.201	1.492	1.197	2.017	1.886	1.849
Figure 4D
		0h			24h			36h			48h			60h			72h
	shCtrl	0.28	0.143	0.232	0.521	0.515	0.328	0.645	0.639	0.591	0.943	0.724	0.886	1.046	1.119	1.233	1.596	1.556	1.677
	shE2F1-1	0.221	0.127	0.279	0.369	0.211	0.474	0.337	0.435	0.434	0.42	0.403	0.574	0.632	0.769	0.731	0.913	0.925	0.876
	shE2F1-2	0.293	0.203	0.112	0.358	0.214	0.337	0.442	0.367	0.459	0.604	0.589	0.456	0.705	0.673	0.559	0.976	0.813	0.732
POLD2 rescue	shE2F1-1	0.164	0.241	0.218	0.494	0.36	0.384	0.548	0.66	0.329	0.607	0.779	0.634	0.831	1.097	0.833	1.39	1.306	1.169
	shE2F1-2	0.157	0.206	0.259	0.325	0.436	0.37	0.519	0.585	0.482	0.601	0.52	0.676	0.818	0.803	0.991	1.184	1.311	1.132
Figure 4E
MDA-MB-231
												POLD2 rescue
shCtrl				shE2F1-1				shE2F1-2				shE2F1-1				shE2F1-2
Figure 4F
SUM-159
												POLD2 rescue
shCtrl				shE2F1-1				shE2F1-2				shE2F1-1				shE2F1-2
Figure 4G							Figure 4H
MDA-MB-231							SUM-159
				POLD2 rescue							POLD2 rescue
	shCtrl	shE2F1-1	shE2F1-2	shE2F1-1	shE2F1-2			shCtrl	shE2F1-1	shE2F1-2	shE2F1-1	shE2F1-2
Number of colonies	92	35	55	78	133		Number of colonies	69	29	27	54	62
	136	52	56	83	106			63	34	35	64	53
	100	42	47	97	97			75	33	28	57	44
Figure 4I
MDA-MB-231
																POLD2 rescue
	shCtrl					shE2F1-1					shE2F1-2					shE2F1-1					shE2F1-2
EDU
Hoechst
Merge
Figure 4J
MDA-MB-231
				POLD2 rescue
	shCtrl	shE2F1-1	shE2F1-2	shE2F1-1	shE2F1-2
Relative EDU positive cells(%)	98.1744	39.4682	30.7222	92.133	84.7511
	119.201	31.9678	22.0073	79.9228	78.4137
	82.6249	28.775	39.7872	70.8164	85.6024
Figure 4K
SUM-159
																POLD2 rescue
	shCtrl					shE2F1-1					shE2F1-2					shE2F1-1					shE2F1-2
EDU
Hoechst
Merge
Figure 4L
SUM-159
				POLD2 rescue
	shCtrl	shE2F1-1	shE2F1-2	shE2F1-1	shE2F1-2
Relative EDU positive cells(%)	94.2002	62.0682	31.8067	89.8553	88.6655
	110.973	42.0147	36.0303	86.9261	81.3247
	94.8264	31.5958	47.6942	97.0699	91.2768

## Sheet: Sup Figure 1
Sup Figure 1A					Sup Figure 1B
Samples	POLD2 expression	SP1 expression			Samples	POLD2 expression	YY1 expression
TCGA-A1-A0SK-01	10.75	11.9			TCGA-A1-A0SK-01	10.75	10.74
TCGA-A1-A0SP-01	11.92	11.23			TCGA-A1-A0SP-01	11.92	10.52
TCGA-A2-A04U-01	10.66	10.78			TCGA-A2-A04U-01	10.66	11.46
TCGA-A2-A0CM-01	10.71	11.35			TCGA-A2-A0CM-01	10.71	10.83
TCGA-A2-A0D0-01	12.18	11.15			TCGA-A2-A0D0-01	12.18	10.86
TCGA-A2-A0D2-01	11.01	11.13			TCGA-A2-A0D2-01	11.01	10.07
TCGA-A2-A0SX-01	9.944	12.03			TCGA-A2-A0SX-01	9.944	10.72
TCGA-A2-A0T0-01	11.33	11.13			TCGA-A2-A0T0-01	11.33	10.66
TCGA-A2-A0T2-01	11.59	10.98			TCGA-A2-A0T2-01	11.59	10.57
TCGA-A2-A0YE-01	11.75	10.49			TCGA-A2-A0YE-01	11.75	11.25
TCGA-A2-A1G6-01	10.07	12.01			TCGA-A2-A1G6-01	10.07	10.67
TCGA-A2-A3XT-01	12.32	10.82			TCGA-A2-A3XT-01	12.32	9.353
TCGA-A2-A3XX-01	11.36	10.41			TCGA-A2-A3XX-01	11.36	10.06
TCGA-A2-A3XY-01	11.27	10.84			TCGA-A2-A3XY-01	11.27	10.24
TCGA-A7-A0DA-01	10.47	11.14			TCGA-A7-A0DA-01	10.47	10.19
TCGA-A7-A26G-01	10.14	12.27			TCGA-A7-A26G-01	10.14	10.2
TCGA-A7-A4SE-01	10.45	11.75			TCGA-A7-A4SE-01	10.45	10.25
TCGA-A7-A6VV-01	10.82	11.11			TCGA-A7-A6VV-01	10.82	11.34
TCGA-A7-A6VW-01	12.48	10.21			TCGA-A7-A6VW-01	12.48	9.798
TCGA-A7-A6VY-01	11.62	11.16			TCGA-A7-A6VY-01	11.62	10.1
TCGA-A8-A07C-01	9.614	11.62			TCGA-A8-A07C-01	9.614	10.67
TCGA-A8-A07O-01	10.89	11.69			TCGA-A8-A07O-01	10.89	10.47
TCGA-A8-A08R-01	9.777	11.76			TCGA-A8-A08R-01	9.777	10.67
TCGA-A8-A09X-01	11.15	11.79			TCGA-A8-A09X-01	11.15	10.56
TCGA-AC-A2BK-01	10.81	11.84			TCGA-AC-A2BK-01	10.81	10.73
TCGA-AC-A2QH-01	11.28	11.21			TCGA-AC-A2QH-01	11.28	9.877
TCGA-AC-A2QJ-01	12.43	9.731			TCGA-AC-A2QJ-01	12.43	8.79
TCGA-AC-A6IW-01	12.07	11.05			TCGA-AC-A6IW-01	12.07	9.854
TCGA-AC-A7VC-01	11.88	10.65			TCGA-AC-A7VC-01	11.88	9.421
TCGA-AN-A04D-01	10.85	11.8			TCGA-AN-A04D-01	10.85	9.966
TCGA-AN-A0AL-01	10.65	10.75			TCGA-AN-A0AL-01	10.65	10.57
TCGA-AN-A0AR-01	12.34	10.35			TCGA-AN-A0AR-01	12.34	10.02
TCGA-AN-A0AT-01	12.41	10.95			TCGA-AN-A0AT-01	12.41	10.83
TCGA-AN-A0G0-01	11.48	11.34			TCGA-AN-A0G0-01	11.48	10.73
TCGA-AN-A0XU-01	11.25	11.55			TCGA-AN-A0XU-01	11.25	10.94
TCGA-AO-A03U-01	10.05	12.21			TCGA-AO-A03U-01	10.05	10.41
TCGA-AO-A0J4-01	10.52	11.56			TCGA-AO-A0J4-01	10.52	10.55
TCGA-AO-A0J6-01	11.33	10.59			TCGA-AO-A0J6-01	11.33	9.948
TCGA-AO-A0JL-01	10.84	10.44			TCGA-AO-A0JL-01	10.84	10.47
TCGA-AO-A124-01	11.81	11.81			TCGA-AO-A124-01	11.81	11.06
TCGA-AO-A128-01	10.82	11.53			TCGA-AO-A128-01	10.82	10.43
TCGA-AO-A129-01	11.68	11.03			TCGA-AO-A129-01	11.68	10.41
TCGA-AO-A12F-01	11.37	10.77			TCGA-AO-A12F-01	11.37	11.38
TCGA-AO-A1KR-01	12.1	11.2			TCGA-AO-A1KR-01	12.1	10.6
TCGA-AQ-A04J-01	11.31	11.55			TCGA-AQ-A04J-01	11.31	10.18
TCGA-AR-A0TS-01	10.55	11.6			TCGA-AR-A0TS-01	10.55	11.13
TCGA-AR-A0TU-01	11.25	10.86			TCGA-AR-A0TU-01	11.25	10.81
TCGA-AR-A0U1-01	11.33	11.8			TCGA-AR-A0U1-01	11.33	10.45
TCGA-AR-A0U4-01	10.16	11.18			TCGA-AR-A0U4-01	10.16	10.84
TCGA-AR-A1AR-01	11.5	11.79			TCGA-AR-A1AR-01	11.5	11.02
TCGA-AR-A1AY-01	11.38	11.91			TCGA-AR-A1AY-01	11.38	10.39
TCGA-AR-A256-01	10.74	11.8			TCGA-AR-A256-01	10.74	11
TCGA-AR-A2LR-01	11.32	11.5			TCGA-AR-A2LR-01	11.32	11.09
TCGA-AR-A5QQ-01	12.23	10.63			TCGA-AR-A5QQ-01	12.23	10.11
TCGA-B6-A3ZX-01	10.65	11.18			TCGA-B6-A3ZX-01	10.65	9.644
TCGA-B6-A400-01	11.5	11.08			TCGA-B6-A400-01	11.5	10.69
TCGA-B6-A402-01	10.46	11.46			TCGA-B6-A402-01	10.46	11.41
TCGA-BH-A0B3-01	11.14	11.07			TCGA-BH-A0B3-01	11.14	10.41
TCGA-BH-A0B9-01	11.97	11.47			TCGA-BH-A0B9-01	11.97	10.55
TCGA-BH-A0BG-01	10.42	11.39			TCGA-BH-A0BG-01	10.42	10.99
TCGA-BH-A0BL-01	10.3	11.34			TCGA-BH-A0BL-01	10.3	10.45
TCGA-BH-A0E0-01	11.76	11.35			TCGA-BH-A0E0-01	11.76	10.42
TCGA-BH-A0RX-01	11.18	11.06			TCGA-BH-A0RX-01	11.18	10.52
TCGA-BH-A0WA-01	11.01	11.27			TCGA-BH-A0WA-01	11.01	11.01
TCGA-BH-A18G-01	10.93	11.83			TCGA-BH-A18G-01	10.93	10.73
TCGA-BH-A18V-01	12.21	11.57			TCGA-BH-A18V-01	12.21	11.19
TCGA-BH-A18V-06	12.97	11.35			TCGA-BH-A18V-06	12.97	10.57
TCGA-BH-A1EW-01	9.988	11.98			TCGA-BH-A1EW-01	9.988	10.18
TCGA-BH-A1F6-01	11.66	11.01			TCGA-BH-A1F6-01	11.66	10.3
TCGA-BH-A1FC-01	11.35	11.73			TCGA-BH-A1FC-01	11.35	11
TCGA-BH-A42U-01	11.18	11.1			TCGA-BH-A42U-01	11.18	9.712
TCGA-C8-A12V-01	11.23	11.28			TCGA-C8-A12V-01	11.23	10.44
TCGA-C8-A131-01	11.68	11.05			TCGA-C8-A131-01	11.68	10.76
TCGA-C8-A1HJ-01	12.03	11.41			TCGA-C8-A1HJ-01	12.03	12.33
TCGA-C8-A26X-01	11.73	11.28			TCGA-C8-A26X-01	11.73	10.72
TCGA-C8-A26Y-01	11.15	11.31			TCGA-C8-A26Y-01	11.15	10.76
TCGA-C8-A27B-01	11.01	12.46			TCGA-C8-A27B-01	11.01	11.13
TCGA-C8-A3M7-01	10.76	11.92			TCGA-C8-A3M7-01	10.76	10.43
TCGA-D8-A13Z-01	11.01	11.49			TCGA-D8-A13Z-01	11.01	9.866
TCGA-D8-A143-01	11.76	10.88			TCGA-D8-A143-01	11.76	10.8
TCGA-D8-A147-01	10.21	11.83			TCGA-D8-A147-01	10.21	10.6
TCGA-D8-A1JF-01	10.1	11.71			TCGA-D8-A1JF-01	10.1	10.82
TCGA-D8-A1JL-01	10.41	11.08			TCGA-D8-A1JL-01	10.41	10.27
TCGA-D8-A1XK-01	10.9	11.74			TCGA-D8-A1XK-01	10.9	11.18
TCGA-D8-A1XQ-01	9.384	10.91			TCGA-D8-A1XQ-01	9.384	11.03
TCGA-D8-A27F-01	11.03	11.55			TCGA-D8-A27F-01	11.03	10.9
TCGA-D8-A27H-01	10.74	10.82			TCGA-D8-A27H-01	10.74	10.6
TCGA-D8-A27M-01	9.276	11.49			TCGA-D8-A27M-01	9.276	10.4
TCGA-E2-A14N-01	11.86	11.19			TCGA-E2-A14N-01	11.86	10.47
TCGA-E2-A14R-01	11.87	11.12			TCGA-E2-A14R-01	11.87	10.4
TCGA-E2-A14X-01	10.35	12.09			TCGA-E2-A14X-01	10.35	10.58
TCGA-E2-A150-01	11.08	11.24			TCGA-E2-A150-01	11.08	10.89
TCGA-E2-A158-01	11.85	10.84			TCGA-E2-A158-01	11.85	11.2
TCGA-E2-A1L7-01	11.97	11.53			TCGA-E2-A1L7-01	11.97	11
TCGA-E2-A1LH-01	10.29	11.36			TCGA-E2-A1LH-01	10.29	10.29
TCGA-E2-A1LL-01	11.62	11.3			TCGA-E2-A1LL-01	11.62	10.84
TCGA-E2-A1LS-01	10.84	12.03			TCGA-E2-A1LS-01	10.84	10.14
TCGA-E9-A5FL-01	10.83	10.86			TCGA-E9-A5FL-01	10.83	10.97
TCGA-EW-A1OV-01	11.12	11.51			TCGA-EW-A1OV-01	11.12	10.81
TCGA-EW-A1OW-01	10.45	11.12			TCGA-EW-A1OW-01	10.45	10.41
TCGA-EW-A1P4-01	11.41	11.04			TCGA-EW-A1P4-01	11.41	10.54
TCGA-EW-A1P8-01	11.97	10.98			TCGA-EW-A1P8-01	11.97	10.44
TCGA-EW-A1PB-01	12.29	10.88			TCGA-EW-A1PB-01	12.29	10.3
TCGA-EW-A1PH-01	10.7	11.51			TCGA-EW-A1PH-01	10.7	10.82
TCGA-EW-A3U0-01	10.46	10.85			TCGA-EW-A3U0-01	10.46	9.723
TCGA-EW-A6SB-01	11.21	11.15			TCGA-EW-A6SB-01	11.21	10.46
TCGA-GI-A2C9-01	10.2	10.74			TCGA-GI-A2C9-01	10.2	10.59
TCGA-GM-A2DB-01	12.7	11.1			TCGA-GM-A2DB-01	12.7	11.43
TCGA-GM-A2DF-01	10.84	11.09			TCGA-GM-A2DF-01	10.84	10.71
TCGA-GM-A2DH-01	10.98	11.93			TCGA-GM-A2DH-01	10.98	10.83
TCGA-HN-A2NL-01	12.3	11.61			TCGA-HN-A2NL-01	12.3	9.784
TCGA-LL-A441-01	10.17	11.64			TCGA-LL-A441-01	10.17	10.3
TCGA-LL-A5YO-01	11.08	10.71			TCGA-LL-A5YO-01	11.08	10.67
TCGA-LL-A73Y-01	9.912	11.44			TCGA-LL-A73Y-01	9.912	10.34
TCGA-OL-A6VO-01	11.61	10.59			TCGA-OL-A6VO-01	11.61	10.6
TCGA-S3-AA10-01	10.73	10.97			TCGA-S3-AA10-01	10.73	10.28
TCGA-S3-AA15-01	11.07	10.88			TCGA-S3-AA15-01	11.07	9.881
